# Supplementary material for: The impact of integrating rabbit haemorrhagic disease virus (K5) release with pindone baiting on wild rabbit populations
Source: Ecol Evol. 2024 Mar 11;14(3):e10991. doi: 10.1002/ece3.10991 (PMC10928239; doi:10.1002/ece3.10991)
Supplement: Supplementary file 1 — Data S1 [file ECE3-14-e10991-s001.xlsx]

## Sheet: raw_data
Site	Type	postk5_survey	prek5maxct	prek5geno	postk5maxct	postk5geno1	postk5geno2	prepinmaxct	postpinmaxct	postpingeno
C1	control	Y	13	NEG	21	RHDV2	RHDV2	24	34	K5 & RHDV2
C2	control	Y	2	NEG	8	RHDV2	NEG	5	4	K5 & RHDV2
T1	treatment	Y	6	NEG	5	NEG	NEG	2	1	K5
T2	treatment	N	0	Trap not installed	NA	NEG	NEG	NA	NA	K5 & RHDV2
T3	treatment	N	2	No sample	NA	K5	NEG	NA	NA	K5
T4	treatment	Y	20	NEG	28	K5	NEG	14	7	K5
T5	treatment	Y	11	NEG	18	NEG	K5	19	16	K5
T6	treatment	Y	12	No sample	11	NEG	NEG	16	16	K5
T7	treatment	Y	20	No sample	28	K5	NEG	22	27	K5
T8	treatment	Y	9	No sample	14	NEG	NEG	13	3	K5
T9	treatment	N	0	NEG	NA	K5 & RHDV2	NEG	NA	NA	K5
T10	treatment	Y	2	NEG	7	K5	K5	13	9	K5
T11	treatment	Y	2	NEG	4	NEG	K5	13	1	K5

## Sheet: variable name key
Variable	Description
Site	Site id
Type	Type of site (control/treatment)
postk5_survey	Rabbit counted 14 days post K5 release (Y= Yes/N = No)
prek5maxct	Maximum rabbit count pre K5 release
prek5geno	RHDV genotype in fly samples pre K5 release
postk5maxct	Maximum rabbit count 14 days post K5 release
postk5geno1	RHDV genotype in fly samples 14 days post K5 release
postk5geno2	RHDV genotype in fly samples 31 days post K5 release
prepinmaxct	Maximum rabbit count pre pindine baiting (or at 77 days since K5 release)
postpinmaxct	Maximum rabbit count 23 days post pindine baiting (or at 100 days since K5 release)
postpingeno	RHDV genotype in fly samples at 100 days post K5 release
